# Supplementary material for: Lamprops donghaensis sp. n. (Crustacea, Cumacea, Lampropidae), a new species from Korean waters
Source: Zookeys. 2015 Aug 12;(517):59–70. doi: 10.3897/zookeys.517.10097 (PMC4547125; doi:10.3897/zookeys.517.10097)
Supplement: XML Treatment for Lamprops [file zookeys.517.10097-treatment1.xml]

<!DOCTYPE tp:taxon-treatment
  PUBLIC "-//TaxonX//DTD Taxonomic Treatment Publishing DTD v0 20100105//EN" "tax-treatment-NSO.dtd">
<tp:taxon-treatment xmlns:tp="http://www.plazi.org/taxpub"><tp:treatment-meta><kwd-group><label>Taxon classification</label><kwd><named-content content-type="kingdom">Animalia</named-content></kwd><kwd><named-content content-type="order">Cumacea</named-content></kwd><kwd><named-content content-type="family">Lampropidae</named-content></kwd></kwd-group><mixed-citation publication-type="journal"><person-group><name><surname>Kim</surname><given-names>Sung-Hyun</given-names></name><name><surname>Kim</surname><given-names>Young-Hyo</given-names></name></person-group><article-title><italic><tp:taxon-name><tp:taxon-name-part taxon-name-part-type="genus">Lamprops</tp:taxon-name-part> <tp:taxon-name-part taxon-name-part-type="species">donghaensis</tp:taxon-name-part></tp:taxon-name></italic> sp. n. (<tp:taxon-name><tp:taxon-name-part taxon-name-part-type="subphylum">Crustacea</tp:taxon-name-part></tp:taxon-name>, <tp:taxon-name><tp:taxon-name-part taxon-name-part-type="order">Cumacea</tp:taxon-name-part></tp:taxon-name>, <tp:taxon-name><tp:taxon-name-part taxon-name-part-type="family">Lampropidae</tp:taxon-name-part></tp:taxon-name>), a new species from Korean waters</article-title><source>Zookeys</source><day>12</day><month>8</month><year>2015</year><volume>2015</volume><issue>517</issue><fpage>59</fpage><lpage>70</lpage><pub-id pub-id-type="doi">10.3897/zookeys.517.10097</pub-id></mixed-citation></tp:treatment-meta><tp:nomenclature><label>Genus</label><tp:taxon-name>
                        <tp:taxon-name-part taxon-name-part-type="genus">Lamprops</tp:taxon-name-part>
                    </tp:taxon-name><tp:taxon-authority>Sars, 1863</tp:taxon-authority></tp:nomenclature><tp:treatment-sec sec-type="Type species"><title>Type species.</title><p><italic><tp:taxon-name><tp:taxon-name-part taxon-name-part-type="genus">Lamprops</tp:taxon-name-part> <tp:taxon-name-part taxon-name-part-type="species">fasciatus</tp:taxon-name-part></tp:taxon-name></italic> Sars, 1863</p></tp:treatment-sec><tp:treatment-sec sec-type="Species composition"><title>Species composition.</title><p><italic><tp:taxon-name><tp:taxon-name-part taxon-name-part-type="genus">Lamprops</tp:taxon-name-part> <tp:taxon-name-part taxon-name-part-type="species">affinis</tp:taxon-name-part></tp:taxon-name></italic> Lomakina, 1958; <italic><tp:taxon-name><tp:taxon-name-part taxon-name-part-type="genus">Lamprops</tp:taxon-name-part> <tp:taxon-name-part taxon-name-part-type="species">augustinensis</tp:taxon-name-part></tp:taxon-name></italic> Gerken, 2005; <italic><tp:taxon-name><tp:taxon-name-part taxon-name-part-type="genus">Lamprops</tp:taxon-name-part> <tp:taxon-name-part taxon-name-part-type="species">beringi</tp:taxon-name-part></tp:taxon-name></italic> Calman, 1912; <italic><tp:taxon-name><tp:taxon-name-part taxon-name-part-type="genus">Lamprops</tp:taxon-name-part> <tp:taxon-name-part taxon-name-part-type="species">carinatus</tp:taxon-name-part></tp:taxon-name></italic> Hart, 1930; <italic><tp:taxon-name><tp:taxon-name-part taxon-name-part-type="genus">Lamprops</tp:taxon-name-part> <tp:taxon-name-part taxon-name-part-type="species">comatus</tp:taxon-name-part></tp:taxon-name></italic> Zimmer, 1907; <italic><tp:taxon-name><tp:taxon-name-part taxon-name-part-type="genus">Lamprops</tp:taxon-name-part> <tp:taxon-name-part taxon-name-part-type="species">fasciatus</tp:taxon-name-part></tp:taxon-name></italic> G.O. Sars, 1863; <italic><tp:taxon-name><tp:taxon-name-part taxon-name-part-type="genus">Lamprops</tp:taxon-name-part> <tp:taxon-name-part taxon-name-part-type="species">flavus</tp:taxon-name-part></tp:taxon-name></italic> Harada, 1959; <italic><tp:taxon-name><tp:taxon-name-part taxon-name-part-type="genus">Lamprops</tp:taxon-name-part> <tp:taxon-name-part taxon-name-part-type="species">fuscatus</tp:taxon-name-part></tp:taxon-name></italic> Sars, 1865; <italic><tp:taxon-name><tp:taxon-name-part taxon-name-part-type="genus">Lamprops</tp:taxon-name-part> <tp:taxon-name-part taxon-name-part-type="species">hexaspinula</tp:taxon-name-part></tp:taxon-name></italic> Liu &amp; Liu, 1990; <italic><tp:taxon-name><tp:taxon-name-part taxon-name-part-type="genus">Lamprops</tp:taxon-name-part> <tp:taxon-name-part taxon-name-part-type="species">kensleyi</tp:taxon-name-part></tp:taxon-name></italic> Haye &amp; Gerken, 2005; <italic><tp:taxon-name><tp:taxon-name-part taxon-name-part-type="genus">Lamprops</tp:taxon-name-part> <tp:taxon-name-part taxon-name-part-type="species">korroensis</tp:taxon-name-part></tp:taxon-name></italic> Derzhavin, 1923; <italic><tp:taxon-name><tp:taxon-name-part taxon-name-part-type="genus">Lamprops</tp:taxon-name-part> <tp:taxon-name-part taxon-name-part-type="species">lomakinae</tp:taxon-name-part></tp:taxon-name></italic> Tsareva &amp; Vassilenko, 1993; <italic><tp:taxon-name><tp:taxon-name-part taxon-name-part-type="genus">Lamprops</tp:taxon-name-part> <tp:taxon-name-part taxon-name-part-type="species">multifasciatus</tp:taxon-name-part></tp:taxon-name></italic> Zimmer, 1937; <italic><tp:taxon-name><tp:taxon-name-part taxon-name-part-type="genus">Lamprops</tp:taxon-name-part> <tp:taxon-name-part taxon-name-part-type="species">obfuscatus</tp:taxon-name-part></tp:taxon-name></italic> (Gladfelter, 1975); <italic><tp:taxon-name><tp:taxon-name-part taxon-name-part-type="genus">Lamprops</tp:taxon-name-part> <tp:taxon-name-part taxon-name-part-type="species">pseudosarsi</tp:taxon-name-part></tp:taxon-name></italic> Tsareva &amp; Vassilenko, 1993; <italic><tp:taxon-name><tp:taxon-name-part taxon-name-part-type="genus">Lamprops</tp:taxon-name-part> <tp:taxon-name-part taxon-name-part-type="species">pumilio</tp:taxon-name-part></tp:taxon-name></italic> Zimmer, 1937; <italic><tp:taxon-name><tp:taxon-name-part taxon-name-part-type="genus">Lamprops</tp:taxon-name-part> <tp:taxon-name-part taxon-name-part-type="species">quadriplicatus</tp:taxon-name-part></tp:taxon-name></italic> S.I. Smith, 1879; <italic><tp:taxon-name><tp:taxon-name-part taxon-name-part-type="genus">Lamprops</tp:taxon-name-part> <tp:taxon-name-part taxon-name-part-type="species">sarsi</tp:taxon-name-part></tp:taxon-name></italic> Derzhavin, 1926; <italic><tp:taxon-name><tp:taxon-name-part taxon-name-part-type="genus">Lamprops</tp:taxon-name-part> <tp:taxon-name-part taxon-name-part-type="species">serratus</tp:taxon-name-part></tp:taxon-name></italic> Hart, 1930; <italic><tp:taxon-name><tp:taxon-name-part taxon-name-part-type="genus">Lamprops</tp:taxon-name-part> <tp:taxon-name-part taxon-name-part-type="species">tenuis</tp:taxon-name-part></tp:taxon-name></italic> Tzareva &amp; Vassilenko, 2006; <italic><tp:taxon-name><tp:taxon-name-part taxon-name-part-type="genus">Lamprops</tp:taxon-name-part> <tp:taxon-name-part taxon-name-part-type="species">tomalesi</tp:taxon-name-part></tp:taxon-name></italic> Gladfelter, 1975; and <italic><tp:taxon-name><tp:taxon-name-part taxon-name-part-type="genus">Lamprops</tp:taxon-name-part> <tp:taxon-name-part taxon-name-part-type="species">triserratus</tp:taxon-name-part></tp:taxon-name></italic> (Gladfelter, 1975).</p></tp:treatment-sec></tp:taxon-treatment>
