# Supplementary material for: Lamprops donghaensis sp. n. (Crustacea, Cumacea, Lampropidae), a new species from Korean waters
Source: Zookeys. 2015 Aug 12;(517):59–70. doi: 10.3897/zookeys.517.10097 (PMC4547125; doi:10.3897/zookeys.517.10097)
Supplement: XML Treatment for Lamprops donghaensis [file zookeys.517.10097-treatment2.xml]

<!DOCTYPE tp:taxon-treatment
  PUBLIC "-//TaxonX//DTD Taxonomic Treatment Publishing DTD v0 20100105//EN" "tax-treatment-NSO.dtd">
<tp:taxon-treatment xmlns:tp="http://www.plazi.org/taxpub"><tp:treatment-meta><kwd-group><label>Taxon classification</label><kwd><named-content content-type="kingdom">Animalia</named-content></kwd><kwd><named-content content-type="order">Cumacea</named-content></kwd><kwd><named-content content-type="family">Lampropidae</named-content></kwd></kwd-group><mixed-citation publication-type="journal"><person-group><name><surname>Kim</surname><given-names>Sung-Hyun</given-names></name><name><surname>Kim</surname><given-names>Young-Hyo</given-names></name></person-group><article-title><italic><tp:taxon-name><tp:taxon-name-part taxon-name-part-type="genus">Lamprops</tp:taxon-name-part> <tp:taxon-name-part taxon-name-part-type="species">donghaensis</tp:taxon-name-part></tp:taxon-name></italic> sp. n. (<tp:taxon-name><tp:taxon-name-part taxon-name-part-type="subphylum">Crustacea</tp:taxon-name-part></tp:taxon-name>, <tp:taxon-name><tp:taxon-name-part taxon-name-part-type="order">Cumacea</tp:taxon-name-part></tp:taxon-name>, <tp:taxon-name><tp:taxon-name-part taxon-name-part-type="family">Lampropidae</tp:taxon-name-part></tp:taxon-name>), a new species from Korean waters</article-title><source>Zookeys</source><day>12</day><month>8</month><year>2015</year><volume>2015</volume><issue>517</issue><fpage>59</fpage><lpage>70</lpage><pub-id pub-id-type="doi">10.3897/zookeys.517.10097</pub-id></mixed-citation></tp:treatment-meta><tp:nomenclature><tp:taxon-name>
                        <tp:taxon-name-part taxon-name-part-type="genus">Lamprops</tp:taxon-name-part>
                        <tp:taxon-name-part taxon-name-part-type="species">donghaensis</tp:taxon-name-part>
                        <object-id xmlns:xlink="http://www.w3.org/1999/xlink" content-type="zoobank" xlink:type="simple">http://zoobank.org/06DB8C52-2FE2-4509-BE5D-59560D13C29E</object-id>    <object-id xmlns:xlink="http://www.w3.org/1999/xlink" content-type="vernacular" xlink:type="simple">Korean name: Dong-Hae-sap-kko-ri-ol-chaeng-i-sae-u, new</object-id>
                    </tp:taxon-name><tp:taxon-status xmlns:xlink="http://www.w3.org/1999/xlink" xlink:type="simple">sp. n.</tp:taxon-status><xref ref-type="fig" rid="F1">Figures 1</xref><xref ref-type="fig" rid="F2">, 2</xref><xref ref-type="fig" rid="F3">, 3</xref><xref ref-type="fig" rid="F4">, 4</xref><xref ref-type="fig" rid="F5">, 5</xref></tp:nomenclature><tp:treatment-sec sec-type="type material"><title>Type material.</title><p>Holotype: adult male, 7.9 mm, NIBRIV0000317121, Geojin Port, Geojin-eup, Goseong-gun, Gangwon-do, Korea, <named-content xmlns:xlink="http://www.w3.org/1999/xlink" content-type="dwc:verbatimCoordinates" xlink:type="simple">38°26'44"N 128°27'40"E</named-content>, S.S. <!--PageBreak-->Hong and S.H. Kim, 11 April 2013. Paratypes: 320 males, 7.6–8.9 mm, DKUCUM 201501, 11 April 2013, same station data as holotype.</p></tp:treatment-sec><tp:treatment-sec sec-type="material"><title>Additional material examined.</title><p>5 males, 7.9–8.4 mm, 15 February 2012, same station data as holotype; 1 male, 8.0 mm, Gangneung Port, Gyeonso-dong, Gangneung-si, Gangwon-do, Korea, <named-content xmlns:xlink="http://www.w3.org/1999/xlink" content-type="dwc:verbatimCoordinates" xlink:type="simple">37°46'15.9"N, 128°57'05.2"E</named-content>, S.S. Hong and S.H. Kim, 30 March 2012; 1 male, 8.3 mm, Cheongchoho, Cheongcho-dong, Sokcho-si, Gangwon-do, Korea, <named-content xmlns:xlink="http://www.w3.org/1999/xlink" content-type="dwc:verbatimCoordinates" xlink:type="simple">38°12'01.7"N, 128°35'37.2"E</named-content>, S.S. Hong and S.H. Kim, 12 April 2013; 9 males, 7.7–8.7 mm, 15 February 2014, same station data as holotype; 1 male, 8.6 mm, Oeongchi Port, Daepo-dong, Sokcho-si, Gangwon-do, Korea, <named-content xmlns:xlink="http://www.w3.org/1999/xlink" content-type="dwc:verbatimCoordinates" xlink:type="simple">37°46'15.9"N, 128°57'05.2"E</named-content>, S.S. Hong and S.H. Kim, 30 March 2012.</p></tp:treatment-sec><tp:treatment-sec sec-type="Description"><title>Description.</title><p><bold>Holotype, adult male</bold>, NIBRIV0000317121.</p><p>Body (Fig. <xref ref-type="fig" rid="F2">2A</xref>) 7.9 mm long, surface with a scale-like sculpturing. Carapace (Fig. <xref ref-type="fig" rid="F2">2A</xref>, <xref ref-type="fig" rid="F2">2B</xref>) smooth, without oblique ridges, subovate in lateral view, subrectangular in dorsal view, 1.35 × wide, 0.23 × body, subequal to pereonites 1–5, dorsal carina reaching 0.94 × distal end of carapace. Pereonite 2 (Fig. <xref ref-type="fig" rid="F2">2A</xref>) with dorsal transverse groove, concave dorsomesially in lateral view, lateral portion with concave rounded area.</p><fig id="F1" position="float" orientation="portrait"><label>Figure 1.</label><caption><p><italic><tp:taxon-name><tp:taxon-name-part taxon-name-part-type="genus">Lamprops</tp:taxon-name-part> <tp:taxon-name-part taxon-name-part-type="species">donghaensis</tp:taxon-name-part></tp:taxon-name></italic> sp. n., paratype, male, 7.6 mm, Geojin Port, Geojin-eup, Goseong-gun, Gangwon-do, Korea. Scale bar: 2.0 mm.</p></caption><graphic xmlns:xlink="http://www.w3.org/1999/xlink" xlink:href="zookeys-517-059-g001.jpg" position="float" orientation="portrait" xlink:type="simple" id="oo_49746.jpg"/></fig><fig id="F2" position="float" orientation="portrait"><label>Figure 2.</label><caption><p><italic><tp:taxon-name><tp:taxon-name-part taxon-name-part-type="genus">Lamprops</tp:taxon-name-part> <tp:taxon-name-part taxon-name-part-type="species">donghaensis</tp:taxon-name-part></tp:taxon-name></italic> sp. n., holotype, male, <bold>A</bold> habitus, lateral <bold>B</bold> cephalothorax, dorsal (from paratype, 7.6 mm) <bold>C</bold> antenna 1 <bold>D</bold> antenna 2 <bold>E</bold> left mandible <bold>F</bold> right mandible <bold>G</bold> maxilla 1 <bold>H</bold> maxilla 2. Scale bars: 1.0 mm (<bold>A, B</bold>), 0.1 mm (<bold>C–F</bold>), 0.05 mm (<bold>G, H</bold>).</p></caption><graphic xmlns:xlink="http://www.w3.org/1999/xlink" xlink:href="zookeys-517-059-g002.jpg" position="float" orientation="portrait" xlink:type="simple" id="oo_49747.jpg"/></fig><p>Antenna 1 (Fig. <xref ref-type="fig" rid="F2">2C</xref>) peduncle triarticulate; proximal article subequal to remaining articles combined, with 1 simple and 3 complex pedunculate setae subdistally; article 2 0.55 × proximal article, with 5 simple and 4 complex pedunculate setae distally; distal article 0.78 × article 2, with 2 simple and 3 complex pedunculate setae; main flagellum 4-articulated, with 5 aesthetascs and 6 simple setae; accessory flagellum short, 3-articulated, with 8 simple and 1 complex pedunculate setae.</p><p>Antenna 2 (Fig. <xref ref-type="fig" rid="F2">2D</xref>) elongate, slightly extending beyond end of telson; peduncle 5-articulated, article 2 stubby, subequal to article 3, with 2 plumose setae and short <!--PageBreak-->setules; articles 4–5 with numerous simple setae; each article of flagellum with 1 or 2 small simple setae.</p><p>Left mandible (Fig. <xref ref-type="fig" rid="F2">2E</xref>) boat-shaped, incisor with 4 cusps, with row of 9 lifting setae and lacinia mobilis.</p><p>Right mandible (Fig. <xref ref-type="fig" rid="F2">2F</xref>) similar to left one except incisor with 3 cusps and lacking lacinia mobilis.</p><!--PageBreak--><p>Maxilla 1 (Fig. <xref ref-type="fig" rid="F2">2G</xref>) outer endite with row of 2 stout simple, 10 stout microserrate, and 1 stout serrate setae terminally, tufts of setules subterminally, 1 pappose seta and 6 setules on lateral margin; inner endite approximately half length of outer, with 1 pappose, 1 stout pappose, 1 stout microserrate, and 1 plumose setae terminally.</p><p>Maxilla 2 (Fig. <xref ref-type="fig" rid="F2">2H</xref>) broad endite with 8 plumose, 13 simple, 4 papposerrate, and 1 microserrate setae terminally, medial face with a row of 30 simple, 1 papposerrate, 3 serrate, 1 pappose, and hair-like setae; each outer and inner narrow endite with 7 or 3 stout microserrate setae terminally.</p><p>Maxilliped 1 (Fig. <xref ref-type="fig" rid="F3">3A</xref>) basis subrectangular, subequal to the following articles combined, medial lobe with 2 hook, 6 pappose, and hair-like setae medially, 1 stout knoblike, 2 simple, and 1 pappose setae distally; ischium absent; merus with 3 pappose setae medially; carpus subequal to merus, with plumose, simple, and comb-like setae medially, 1 plumose seta laterally; propodus with 4 plumose, 1 pappose, 1 papposerrate, and numerous simple setae distally; dactylus with 2 simple setae terminally.</p><fig id="F3" position="float" orientation="portrait"><label>Figure 3.</label><caption><p><italic><tp:taxon-name><tp:taxon-name-part taxon-name-part-type="genus">Lamprops</tp:taxon-name-part> <tp:taxon-name-part taxon-name-part-type="species">donghaensis</tp:taxon-name-part></tp:taxon-name></italic> sp. n., holotype, male, <bold>A</bold> maxilliped 1 <bold>B</bold> maxilliped 2 <bold>C</bold> maxilliped 3 <bold>D</bold> pereopod 1 <bold>E</bold> pereopod 2. Scale bars: 0.2 mm (<bold>C–E</bold>), 0.1 mm (<bold>A, B</bold>).</p></caption><graphic xmlns:xlink="http://www.w3.org/1999/xlink" xlink:href="zookeys-517-059-g003.jpg" position="float" orientation="portrait" xlink:type="simple" id="oo_49748.jpg"/></fig><p>Maxilliped 2 (Fig. <xref ref-type="fig" rid="F3">3B</xref>) basis elongate, longer than remaining articles combined, with 3 plumose and hair-like setae; ischium short, unarmed; merus 0.80 × carpus, with 1 plumose seta distally; capus with 11 plumose and 7 simple setae medially, 1 plumose and 1 simple setae laterodistally; propodus 0.80 × carpus, with 13 simple setae medially, 2 plumose setae distally; dactylus 0.51 × propodus, with 1 stout microserrate and 5 simple setae.</p><p>Maxilliped 3 (Fig. <xref ref-type="fig" rid="F3">3C</xref>) basis much longer than remaining articles combined, with 1 simple, 11 plumose setae, and tufts of setules posteriorly, 12 plumose and hair-like setae anteriorly, 2 plumo-annulate and 1 plumose setae anterodistally; ischium very short, with 1 small plumose seta posteriorly; merus 0.69 × carpus, with 1 pappose and 2 plumose setae posteriorly, 1 plumose seta anterodistally; carpus with 9 plumose and 7 simple setae posteriorly, 2 plumose setae anterodistally; propodus 0.47 × carpus, with 10 simple setae posteriorly, 1 plumose seta anterodistally; dactylus with 1 stout microserrate seta terminally, and 6 simple setae subterminally; exopod shorter than basis, flagellum with 1 simple and numerous plumo-annulate setae.</p><p>Pereopod 1 (Fig. <xref ref-type="fig" rid="F3">3D</xref>) basis somewhat curved, 1.29 × remaining articles combined, with 17 plumose, 2 papposerrate, 1 small simple setae, and tufts of setules posteriorly, 7 plumose and some hair-like setae anteriorly, 2 plumose and 1 small setae anterodistally; merus 0.45 × carpus, with 2 plumose setae posteriorly and anterodistally; propodus 0.64 × carpus, with 5 simple setae; dactylus 0.93 × propodus, with 2 microserrate and 12 simple setae, terminal seta elongate, slightly shorter than dactylus; exopod shorter than basis, flagellum with 1 simple and numerous plumo-annulate setae.</p><p>Pereopod 2 (Fig. <xref ref-type="fig" rid="F3">3E</xref>) basis slightly curved, 1.25 × remaining articles combined, with 1 simple, 8 plumose, 1 pappose setae, and tufts of setules posteriorly, row of 11 plumose setae anteriorly; carpus subrectangular, 1.96 × merus, with 2 plumose and 2 papposerrate setae posteriorly, 1 microserrate seta with single subapical setule anteriorly, 4 microserrate and 1 simple setae terminally; propodus short, 0.26 × carpus, with 1 simple seta with single subterminal setule; dactylus 1.72 × propodus, with 4 microserrate and 3 simple setae; exopod shorter than basis, flagellum with 1 simple and numerous plumo-annulate setae.</p><!--PageBreak--><p>Pereopod 3 (Fig. <xref ref-type="fig" rid="F4">4A</xref>) basis longer than remaining articles combined, with 10 plumose setae posteriorly, 3 plumose and 1 complex pedunculate setae on lateral surface, 8 plumose setae anteriorly, and 2 plumose setae on medial surface; ischium short, 0.51 × merus, with 4 annulate, 1 simple, and 1 plumose setae; merus 0.95 × carpus, with 4 an<!--PageBreak-->nulate and 1 small simple setae posterodistally; propodus 0.77 × carpus, with 1 annulate and 1 complex pedunculate setae on lateral surface; dactylus 0.33 × propodus, with 1 simple seta on lateral surface, 1 stout microserrate and 1 simple setae terminally; exopod shorter than basis, flagellum with 1 simple and numerous plumo-annulate setae.</p><fig id="F4" position="float" orientation="portrait"><label>Figure 4.</label><caption><p><italic><tp:taxon-name><tp:taxon-name-part taxon-name-part-type="genus">Lamprops</tp:taxon-name-part> <tp:taxon-name-part taxon-name-part-type="species">donghaensis</tp:taxon-name-part></tp:taxon-name></italic> sp. n., holotype, male. <bold>A</bold> pereopod 3 <bold>B</bold> pereopod 4 <bold>C</bold> pereopod 5 <bold>D</bold> Telson and uropod. Scale bars: 0.2 mm.</p></caption><graphic xmlns:xlink="http://www.w3.org/1999/xlink" xlink:href="zookeys-517-059-g004.jpg" position="float" orientation="portrait" xlink:type="simple" id="oo_49749.jpg"/></fig><fig id="F5" position="float" orientation="portrait"><label>Figure 5.</label><caption><p><italic><tp:taxon-name><tp:taxon-name-part taxon-name-part-type="genus">Lamprops</tp:taxon-name-part> <tp:taxon-name-part taxon-name-part-type="species">donghaensis</tp:taxon-name-part></tp:taxon-name></italic> sp. n., paratype, <bold>A</bold> carapace, lateral view <bold>B</bold> pereonite 2, lateral view <bold>C</bold> pereonite 2, dorsal view <bold>D</bold> telson and uropod. Scale bars: 0.5 mm (<bold>A</bold>), 0.25 mm (<bold>C</bold>), 0.125 mm (<bold>B</bold>), 0.1 mm (<bold>D</bold>).</p></caption><graphic xmlns:xlink="http://www.w3.org/1999/xlink" xlink:href="zookeys-517-059-g005.jpg" position="float" orientation="portrait" xlink:type="simple" id="oo_49750.jpg"/></fig><p>Pereopod 4 (Fig. <xref ref-type="fig" rid="F4">4B</xref>) basis longer than remaining articles combined, with 8 plumose and 1 complex pedunculate setae posteriorly, 3 plumose setae on lateral surface, 9 plumose and 1 complex pedunculate setae anteriorly, 2 plumose setae mediodistally; merus subequal to carpus, with 4 annulate and 1 simple setae on medial surface; carpus 1.34 × propodus; propodus longer than dactylus, with 1 annulate seta on lateral surface, 1 complex pedunculate seta posterodistally; exopod subequal to basis, flagellum with 1 simple and numerous plumo-annulate setae.</p><p>Pereopod 5 (Fig. <xref ref-type="fig" rid="F4">4C</xref>) basis subrectangular, 0.60 × remaining articles combined, with 5 plumose, 1 complex pedunculate, and 2 long plumo-annulate setae; ischium 0.40 × merus, with 5 annulate and 1 small simple setae anterodistally; merus subequal to carpus, with 5 annulate and 2 simple setae anteriorly; carpus 1.47 × propodus, with 3 annulate setae anteriorly, 1 long annulate and 2 long plumo-annulate setae posterodistally; propodus with 1 annulate seta posterodistally; dactylus 0.42 × propodus; exopod absent.</p><p>Telson (Fig. <xref ref-type="fig" rid="F4">4D</xref>) equilaterally triangular, width 0.53 × length, 1.42 × pleonite 6, without lateral setae, with 2 simple setae dorsomesially, 5 stout microserrate distal setae <!--PageBreak-->of which middle one is longest, a pair of neighboring setae short, 0.31 × middle one, the distolateral setae 0.74 × middle one.</p><p>Uropodal peduncle (Fig. <xref ref-type="fig" rid="F4">4D</xref>) 1.66 × telson, with a row of 17–18 small stout microserrate setae medially; endopod triarticulate, 0.87 × peduncle; proximal article 2.27 × article 2, with 16–17 small stout microserrate and 2 complex pedunculate setae medially; article 2 1.22 × distal article, with 8–9 small stout microserrate setae medially; distal article with 4 small stout microserrate setae medially, 1 stout microserrate and 2 unequal simple setae terminally; exopod biarticulate, slightly shorter than the endopod, proximal article 1.69 × article 2, with 6 plumose setae medially and 1 small simple seta on lateral distal corner; article 2 with 3 plumose setae medially, 2 small simple setae and 2 microserrate setae terminally.</p><p>Female. Unknown.</p></tp:treatment-sec><tp:treatment-sec sec-type="Remarks"><title>Remarks.</title><p>This new species resembles <italic><tp:taxon-name><tp:taxon-name-part taxon-name-part-type="genus">Lamprops</tp:taxon-name-part> <tp:taxon-name-part taxon-name-part-type="species">comatus</tp:taxon-name-part></tp:taxon-name></italic> Zimmer, 1907, <italic><tp:taxon-name><tp:taxon-name-part taxon-name-part-type="genus">Lamprops</tp:taxon-name-part> <tp:taxon-name-part taxon-name-part-type="species">carinatus</tp:taxon-name-part></tp:taxon-name></italic> (Hart, 1930), <italic><tp:taxon-name><tp:taxon-name-part taxon-name-part-type="genus">Lamprops</tp:taxon-name-part> <tp:taxon-name-part taxon-name-part-type="species">flavus</tp:taxon-name-part></tp:taxon-name></italic> (Harada, 1959), <italic><tp:taxon-name><tp:taxon-name-part taxon-name-part-type="genus">Lamprops</tp:taxon-name-part> <tp:taxon-name-part taxon-name-part-type="species">pumilio</tp:taxon-name-part></tp:taxon-name></italic> (Zimmer, 1937), <italic><tp:taxon-name><tp:taxon-name-part taxon-name-part-type="genus">Lamprops</tp:taxon-name-part> <tp:taxon-name-part taxon-name-part-type="species">tomalesi</tp:taxon-name-part></tp:taxon-name></italic> Gladfelter, 1975, and <italic><tp:taxon-name><tp:taxon-name-part taxon-name-part-type="genus">Lamprops</tp:taxon-name-part> <tp:taxon-name-part taxon-name-part-type="species">obfuscatus</tp:taxon-name-part></tp:taxon-name></italic> (Gladfelter, 1975) in lacking an oblique ridges on the carapace and lateral setae on the telson. <italic><tp:taxon-name><tp:taxon-name-part taxon-name-part-type="genus">Lamprops</tp:taxon-name-part> <tp:taxon-name-part taxon-name-part-type="species">donghaensis</tp:taxon-name-part></tp:taxon-name></italic> sp. n., however, is distinguished from its congeners by the dorsal concave groove and lateral concave depressed area on pereonite 2. The characteristics are listed in Table <xref ref-type="table" rid="T1">1</xref> as well as in the key. The new species is more similar to <italic><tp:taxon-name><tp:taxon-name-part taxon-name-part-type="genus">Lamprops</tp:taxon-name-part> <tp:taxon-name-part taxon-name-part-type="species">carinatus</tp:taxon-name-part></tp:taxon-name></italic> in having a similar medium-sized body, a similar terminal setae type of telson, and similar length ratio for the uropodal exopod <!--PageBreak--><!--PageBreak-->and endopod (see <xref ref-type="bibr" rid="B8">Hart 1930</xref>, and <xref ref-type="bibr" rid="B11">Kim et al. 2015</xref>). However, the new species is distinguished from <italic><tp:taxon-name><tp:taxon-name-part taxon-name-part-type="genus">Lamprops</tp:taxon-name-part> <tp:taxon-name-part taxon-name-part-type="species">carinatus</tp:taxon-name-part></tp:taxon-name></italic> by the combination of the following features (<italic><tp:taxon-name><tp:taxon-name-part taxon-name-part-type="genus">Lamprops</tp:taxon-name-part> <tp:taxon-name-part taxon-name-part-type="species">carinatus</tp:taxon-name-part></tp:taxon-name></italic> condition in parentheses): 1) pereonite 2 concave dorsally, with dorsal transverse groove and lateral rounded depressed area (flat dorsally, without dorsal groove and lateral depressed area); 2) maxilliped 3, basis with a row of plumose setae anteriorly (without plumose setae anteriorly); 3) telson 1.48 × pleonite 6 (1.31 × pleonite 6); 4) uropodal peduncle with 17–18 small stout microserrate setae (with 11 setae); 5) uropodal endopod, distal article with 4 microserrate setae medially (without microserrate seta).</p><table-wrap id="T1" position="float" orientation="portrait"><label>Table 1.</label><caption><p>Comparison of morphological characteristics among <italic><tp:taxon-name><tp:taxon-name-part taxon-name-part-type="genus">Lamprops</tp:taxon-name-part> <tp:taxon-name-part taxon-name-part-type="species">donghaensis</tp:taxon-name-part></tp:taxon-name></italic> sp. n. and related species.</p></caption><table id="TID0ESBAG" rules="all"><tbody><tr><th rowspan="2" colspan="1">Characteristics and distribution</th><th rowspan="1" colspan="6">Species</th></tr><tr><th rowspan="1" colspan="1"><italic><tp:taxon-name><tp:taxon-name-part taxon-name-part-type="genus">Lamprops</tp:taxon-name-part> <tp:taxon-name-part taxon-name-part-type="species">donghaensis</tp:taxon-name-part></tp:taxon-name></italic> sp. n. (male)</th><th rowspan="1" colspan="1"><italic><tp:taxon-name><tp:taxon-name-part taxon-name-part-type="genus">Lamprops</tp:taxon-name-part> <tp:taxon-name-part taxon-name-part-type="species">carinatus</tp:taxon-name-part></tp:taxon-name></italic> (male)</th><th rowspan="1" colspan="1"><italic><tp:taxon-name><tp:taxon-name-part taxon-name-part-type="genus">Lamprops</tp:taxon-name-part> <tp:taxon-name-part taxon-name-part-type="species">flavus</tp:taxon-name-part></tp:taxon-name></italic> (male)</th><th rowspan="1" colspan="1"><italic><tp:taxon-name><tp:taxon-name-part taxon-name-part-type="genus">Lamprops</tp:taxon-name-part> <tp:taxon-name-part taxon-name-part-type="species">pumilio</tp:taxon-name-part></tp:taxon-name></italic> (male)</th><th rowspan="1" colspan="1"><italic><tp:taxon-name><tp:taxon-name-part taxon-name-part-type="genus">Lamprops</tp:taxon-name-part> <tp:taxon-name-part taxon-name-part-type="species">tomalesi</tp:taxon-name-part></tp:taxon-name></italic> (female)</th><th rowspan="1" colspan="1"><italic><tp:taxon-name><tp:taxon-name-part taxon-name-part-type="genus">Lamprops</tp:taxon-name-part> <tp:taxon-name-part taxon-name-part-type="species">obfuscatus</tp:taxon-name-part></tp:taxon-name></italic> (female)</th></tr><tr><td rowspan="1" colspan="1">Body length (mm)</td><td rowspan="1" colspan="1">7.6–8.9</td><td rowspan="1" colspan="1">6.0–7.9</td><td rowspan="1" colspan="1">2.6 (without telson)</td><td rowspan="1" colspan="1">3.5</td><td rowspan="1" colspan="1">4.0</td><td rowspan="1" colspan="1">4.0</td></tr><tr><td rowspan="1" colspan="1">Dorsomedian carina</td><td rowspan="1" colspan="1">0.94 × carapace</td><td rowspan="1" colspan="1">0.88 × carapace</td><td rowspan="1" colspan="1">?</td><td rowspan="1" colspan="1">?</td><td rowspan="1" colspan="1">?</td><td rowspan="1" colspan="1">?</td></tr><tr><td rowspan="1" colspan="1">Pereonite 2, dorsal side</td><td rowspan="1" colspan="1">concave</td><td rowspan="1" colspan="1">flat</td><td rowspan="1" colspan="1">flat</td><td rowspan="1" colspan="1">flat</td><td rowspan="1" colspan="1">flat</td><td rowspan="1" colspan="1">flat</td></tr><tr><td rowspan="1" colspan="1">Pereonite 2, lateral side</td><td rowspan="1" colspan="1">with rounded area</td><td rowspan="1" colspan="1">without rounded area</td><td rowspan="1" colspan="1">without rounded area</td><td rowspan="1" colspan="1">without rounded area</td><td rowspan="1" colspan="1">without rounded area</td><td rowspan="1" colspan="1">without rounded area</td></tr><tr><td rowspan="1" colspan="1">Maxilliped 3, anterior margin of basis</td><td rowspan="1" colspan="1">with plumose setae</td><td rowspan="1" colspan="1">without plumose setae</td><td rowspan="1" colspan="1">?</td><td rowspan="1" colspan="1">?</td><td rowspan="1" colspan="1">with plumose setae</td><td rowspan="1" colspan="1">?</td></tr><tr><td rowspan="1" colspan="1">Antenna 2, length</td><td rowspan="1" colspan="1">more than telson</td><td rowspan="1" colspan="1">reaching base of the telson</td><td rowspan="1" colspan="1">reaching middle of the pleonite 5</td><td rowspan="1" colspan="1">reaching end of the thorax</td><td rowspan="1" colspan="1">vestigial</td><td rowspan="1" colspan="1">vestigial</td></tr><tr><td rowspan="1" colspan="1">Pereopod 1, basis</td><td rowspan="1" colspan="1">1.29 × remaining articles combined</td><td rowspan="1" colspan="1">1.30 × remaining articles combined</td><td rowspan="1" colspan="1">?</td><td rowspan="1" colspan="1">?</td><td rowspan="1" colspan="1">0.87 × remaining articles combined</td><td rowspan="1" colspan="1">1.29 × remaining articles combined</td></tr><tr><td rowspan="1" colspan="1">Uropodal peduncle, number of inner setae</td><td rowspan="1" colspan="1">17–18</td><td rowspan="1" colspan="1">11</td><td rowspan="1" colspan="1">12</td><td rowspan="1" colspan="1">8–10</td><td rowspan="1" colspan="1">8–10</td><td rowspan="1" colspan="1">4</td></tr><tr><td rowspan="1" colspan="1">Uropod, exopod length</td><td rowspan="1" colspan="1">0.91 × endopod</td><td rowspan="1" colspan="1">0.98 × endopod</td><td rowspan="1" colspan="1">0.95 × endopod</td><td rowspan="1" colspan="1">?</td><td rowspan="1" colspan="1">0.92 × endopod</td><td rowspan="1" colspan="1">0.79 × endopod</td></tr><tr><td rowspan="1" colspan="1">Uropodal endopod, distal article setae</td><td rowspan="1" colspan="1">2–4 medial stout setae</td><td rowspan="1" colspan="1">without medial setae</td><td rowspan="1" colspan="1">?</td><td rowspan="1" colspan="1">?</td><td rowspan="1" colspan="1">without medial setae</td><td rowspan="1" colspan="1">without medial setae</td></tr><tr><td rowspan="1" colspan="1">Distribution</td><td rowspan="1" colspan="1">Korea (present study)</td><td rowspan="1" colspan="1">Korea (<xref ref-type="bibr" rid="B11">Kim et al. 2015</xref>), Alask, Vancouver (<xref ref-type="bibr" rid="B12">Lomakina 1958</xref>), Gabriola Island (<xref ref-type="bibr" rid="B8">Hart 1930</xref>)</td><td rowspan="1" colspan="1">Shimoda Bay (<xref ref-type="bibr" rid="B7">Harada 1959</xref>)</td><td rowspan="1" colspan="1">South Kuril Islands, Okhotsk Sea (<xref ref-type="bibr" rid="B12">Lomakina 1958</xref>)</td><td rowspan="1" colspan="1">California (<xref ref-type="bibr" rid="B6">Gladfelter 1975</xref>)</td><td rowspan="1" colspan="1">California (<xref ref-type="bibr" rid="B6">Gladfelter 1975</xref>)</td></tr></tbody></table></table-wrap></tp:treatment-sec><tp:treatment-sec sec-type="Etymology"><title>Etymology.</title><p>The specific epithet <italic>donghaensis</italic> originates from the Korean word “Dong-Hae”, meaning the East Sea, named after the eastern Korean coast in which the species was discovered.</p></tp:treatment-sec><tp:treatment-sec sec-type="Habitat"><title>Habitat.</title><p>The new species was collected together with <italic><tp:taxon-name><tp:taxon-name-part taxon-name-part-type="genus">Lamprops</tp:taxon-name-part> <tp:taxon-name-part taxon-name-part-type="species">carinatus</tp:taxon-name-part></tp:taxon-name></italic> and <italic><tp:taxon-name><tp:taxon-name-part taxon-name-part-type="genus">Lamprops</tp:taxon-name-part> <tp:taxon-name-part taxon-name-part-type="species">pseudosarsi</tp:taxon-name-part></tp:taxon-name></italic> at the same location, in Geojin Port, Goseong-gun, Korea, which is a sandy substrate.</p></tp:treatment-sec><tp:treatment-sec sec-type="Distribution"><title>Distribution.</title><p>Geojin Port, Geojin-eup, Goseong-gun, Gangwon-do, Korea.</p></tp:treatment-sec><ref-list><ref id="B11"><mixed-citation xmlns:xlink="http://www.w3.org/1999/xlink" xlink:type="simple"><person-group><name name-style="western"><surname>Kim</surname><given-names>SH</given-names></name><name name-style="western"><surname>Lee</surname><given-names>CH</given-names></name><name name-style="western"><surname>Kim</surname><given-names>YH</given-names></name></person-group> (<year>2015</year>) <article-title>Two New Records of <italic><tp:taxon-name><tp:taxon-name-part taxon-name-part-type="genus">Lamprops</tp:taxon-name-part></tp:taxon-name></italic> Species (<tp:taxon-name><tp:taxon-name-part taxon-name-part-type="order">Cumacea</tp:taxon-name-part></tp:taxon-name>, <tp:taxon-name><tp:taxon-name-part taxon-name-part-type="family">Lampropidae</tp:taxon-name-part></tp:taxon-name>) from Korea.</article-title> <source>The Korean Society of Systematic Zoology</source> <volume>31</volume>(<issue>1</issue>): <fpage>51</fpage>–<lpage>65</lpage>. doi: <ext-link ext-link-type="doi" xlink:href="10.5635/ased.2015.31.1.051" xlink:type="simple">10.5635/ased.2015.31.1.051</ext-link> </mixed-citation></ref><ref id="B12"><mixed-citation xmlns:xlink="http://www.w3.org/1999/xlink" xlink:type="simple"><person-group><name name-style="western"><surname>Lomakina</surname><given-names>NB</given-names></name></person-group> (<year>1958</year>) <article-title><tp:taxon-name><tp:taxon-name-part taxon-name-part-type="order">Cumacea</tp:taxon-name-part></tp:taxon-name> of the regions of the Kuril–Sakhalin expedition works.</article-title> <source>Exploration of the Far Eastern Seas of USSR</source> <volume>5</volume>: <fpage>205</fpage>–<lpage>216</lpage>. </mixed-citation></ref><ref id="B8"><mixed-citation xmlns:xlink="http://www.w3.org/1999/xlink" xlink:type="simple"><person-group><name name-style="western"><surname>Hart</surname><given-names>JFL</given-names></name></person-group> (<year>1930</year>) <article-title>Some <tp:taxon-name><tp:taxon-name-part taxon-name-part-type="order">Cumacea</tp:taxon-name-part></tp:taxon-name> of the Vancouver island region.</article-title> <source>Contributions to Canadian Biology and Fisheries</source> <volume>6</volume>: <fpage>23</fpage>–<lpage>40</lpage>. doi: <ext-link ext-link-type="doi" xlink:href="10.1139/f31-003" xlink:type="simple">10.1139/f31-003</ext-link> </mixed-citation></ref><ref id="B7"><mixed-citation xmlns:xlink="http://www.w3.org/1999/xlink" xlink:type="simple"><person-group><name name-style="western"><surname>Harada</surname><given-names>I</given-names></name></person-group> (<year>1959</year>) <article-title>Cumacean fauna of japan I. Family <tp:taxon-name><tp:taxon-name-part taxon-name-part-type="family">Lampropidae</tp:taxon-name-part></tp:taxon-name>.</article-title> <source>Japanese Journal of Zoology</source> <volume>12</volume>(<issue>3</issue>): <fpage>229</fpage>–<lpage>246</lpage>. </mixed-citation></ref><ref id="B6"><mixed-citation xmlns:xlink="http://www.w3.org/1999/xlink" xlink:type="simple"><person-group><name name-style="western"><surname>Gladfelter</surname><given-names>WB</given-names></name></person-group> (<year>1975</year>) <article-title>Quantitative distribution of shallow–water <tp:taxon-name><tp:taxon-name-part taxon-name-part-type="order">Cumacea</tp:taxon-name-part></tp:taxon-name> from the vicinity of Dillon Beach, California, with descriptions of five new species.</article-title> <source>Crustaceana</source> <volume>29</volume>(<issue>3</issue>): <fpage>241</fpage>–<lpage>251</lpage>. doi: <ext-link ext-link-type="doi" xlink:href="10.1163/156854075X00289" xlink:type="simple">10.1163/156854075X00289</ext-link> </mixed-citation></ref></ref-list></tp:taxon-treatment>
